# Supplementary material for: VRK3 promotes KSHV infection by suppressing the antiviral type I interferon response
Source: PLoS Pathog. 2026 Jul 27;22(7):e1014400. doi: 10.1371/journal.ppat.1014400 (PMC13405069; doi:10.1371/journal.ppat.1014400)
Supplement: S3 Table — (XLSX) [file ppat.1014400.s009.xlsx]

## Sheet: Western Quantification
Western Blot Quantification by Figure
Quantification relative to loading control and experimental control
Figure 1
1A		Condition			1D		Condition				1F		Condition
Protein	Replicate	Mock	KSHV		Protein	Replicate	siNTC	siVRK1	siVRK3		Protein	Replicate	EV	VRK3
LANA	R1	1	44.39		LANA	R1	1	0.67	0.61		LANA	R1	1	1.85
	R2	1	102.32			R2	1	0.68	0.44			R2	1	1.71
	R3	1	69.65			R3	1	1.41	0.87			R3	1	1.46
	Avg	1	72.12			Avg	1	0.92	0.64			Avg	1	1.67333
VRK1	R1	1	1.85		VRK1	R1	1	0	0.81		VRK3	R1	1	1.42
	R2	1	2.01			R2	1	0	0.74			R2	1	2.01
	R3	1	1.76			R3	1	0	1.71			R3	1	1.76
	Avg	1	1.87333			Avg	1	0	1.08667			Avg	1	1.73
VRK2	R1	1	1.14		VRK3	R1	1	0.72	0
	R2	1	0.93			R2	1	0.67	0.1
	R3	1	1.04			R3	1	0.31	0.03
	Avg	1	1.03667			Avg	1	0.566667	0.0433333
VRK3	R1	1	2
	R2	1	2.4
	R3	1	1.79
	Avg	1	2.06333
Figure 2
2B		Condition					2H
		Latent		Lytic					Condition
Protein	Replicate	siNTC	siVRK3	siNTC	siVRK3		Protein	Replicate	EV	VRK3
LANA	R1	1	0.9	1	0.91		ORF45	R1	1	1.85
	R2	1	0.95	1	0.64			R2	1	3.26
	R3	1	1.43	1	1.19			R3	1	2.79
	Avg	1	1.09333	1	0.913333			Avg	1	2.63333
ORF45	R1	0	0	1	0.3		K8a	R1	1	1.46
	R2	0	0	1	0.09			R2	1	3.56
	R3	0	0	1	0.38			R3	1	2.7
	Avg	0	0	1	0.256667			Avg	1	2.57333
K8a	R1	0	0	1	0.26		vIL6	R1	1	2.63
	R2	0	0	1	0.58			R2	1	1.37
	R3	0	0	1	0.58			R3	1	6.84
	Avg	0	0	1	0.473333			Avg	1	3.61333
vIL6	R1	0	0	1	0.41		VRK3	R1	1	109.6
	R2	0	0	1	0.71			R2	1	37.89
	R3	0	0	1	0.81			R3	1	79.54
	Avg	0	0	1	0.643333			Avg	1	75.6767
VRK3	R1	1	0	1	0
	R2	1	0	1	0
	R3	1	0	1	0
	Avg	1	0	1	0
Figure 3
3B		Condition
		Latent		Lytic
Protein	Replicate	siNTC	siVRK3	siNTC	siVRK3
LANA	R1	1	0.83	1	1.04
	R2	1	1.05149	1	2.03222
	R3	1	0.930689	1	0.869745
	Avg	1	0.937393	1	1.31399
ORF45	R1	0	0	1	0.74
	R2	0	0	1	0.36
	R3	0	0	1	0.194368
	Avg	0	0	1	0.431456
K8a	R1	0	0	1	0.69
	R2	0	0	1	0.47
	R3	0	0	1	0.454255
	Avg	0	0	1	0.538085
vIL6	R1	0	0	1	0.66
	R2	0	0	1	0.67
	R3	0	0	1	0.613262
	Avg	0	0	1	0.647754
VRK3	R1	1	0.03	1	0.02
	R2	1	0.0630075	1	0.138505
	R3	1	0	1	0
	Avg	1	0.0310025	1	0.052835
Figure 4
4A		Condition					Condition
		iSLK.219					TREx-BCBL1-RTA
		Latent	Lytic				Latent	Lytic
Protein	Replicate	siNTC	siVRK3		Protein	Replicate	siNTC	siVRK3
ORF45	R1	1	46.01		ORF45	R1	1	55.51
	R2	1	54.82			R2	1	185.5
	R3	1	35.6			R3	1	90.28
	Avg	1	45.4767			Avg	1	110.43
VRK3	R1	1	1.27		VRK3	R1	1	1.63
	R2	1	1.67			R2	1	2.53
	R3	1	2.01			R3	1	2.02
	Avg	1	1.65			Avg	1	2.06
Figure 6
6A		Condition					6B		Condition					6C							6E
		Mock		KSHV					Mock		KSHV					Condition							Condition
Protein	Replicate	siNTC	siVRK3	siNTC	siVRK3		Protein	Replicate	siNTC	siVRK3	siNTC	siVRK3		Protein	Replicate	siNTC	siVRK3	siRIG-I	siVRK3+siRIG-I		Protein	Replicate	siNTC	siVRK3	siRIG-I	siVRK3+siRIG-I
pTBK1	R1	1	1.73	1	2.57		pTBK1	R1	1	5.75	1	6.51		pTBK1	R1	1	6.17	1.82	2.23		RIG-I	R1	1	1.21	0.07	0.17
	R2	1	2.4484	1	1.73799			R2	1	2.45	1	4.22			R2	1	1.43732	0.599318	0.652615			R2	1	1.3	0.04	0.04
	R3	1	7.56399	1	1.50834			R3	1	7.43	1	3.5			R3	1	10.71	1.18985	1.2			R3	1	1.99	0.27	0.37
	Avg	1	3.91413	1	1.93878			Avg	1	5.21	1	4.74333			Avg	1	6.10577	1.20306	1.36087			Avg	1	1.5	0.126667	0.193333
TBK1	R1	1	1.36	1	1.2		TBK1	R1	1	1.81	1	1.45		TBK1	R1	1	1	0.85	0.87		VRK3	R1	1	0.36	0.89	0.16
	R2	1	0.833698	1	1.27752			R2	1	1.5	1	1.2			R2	1	1.008	1.05535	0.843604			R2	1	0.03	0.79	0.1
	R3	1	0.551738	1	1.81766			R3	1	1.32	1	1.01			R3	1	0.491263	0.465185	0.645208			R3	1	0.4	1	0
	Avg	1	0.915145	1	1.43173			Avg	1	1.54333	1	1.22			Avg	1	0.833087	0.790177	0.786271			Avg	1	0.263333	0.893333	0.0866667
pIRF3	R1	1	2.96	1	67.85		pIRF3	R1	1	4.07	1	1.2		pIRF3	R1	1	92.59	2.07	2.78
	R2	1	14.5981	1	2.01186			R2	1	3.04	1	2.3			R2	1	60.28	1.18985	0.87135
	R3	1	29.7104	1	2.6122			R3	1	2.9	1	1.89			R3	1	103.23	1.18985	0.99685
	Avg	1	15.7562	1	24.158			Avg	1	3.33667	1	1.79667			Avg	1	85.3667	1.48324	1.5494
IRF3	R1	1	0.67	1	0.94		IRF3	R1	1	3	1	1.11		IRF3	R1	1	0.75	1.18	1.39
	R2	1	1.16354	1	1.05999			R2	1	0.92	1	1.43			R2	1	0.796384	0.87135	0.736322
	R3	1	0.76936	1	1.10645			R3	1	1.53	1	1.81			R3	1	0.961965	1.84558	1.36029
	Avg	1	0.867632	1	1.03548			Avg	1	1.81667	1	1.45			Avg	1	0.836116	1.29898	1.1622
VRK3	R1	1	0.01	1	0		VRK3	R1	1	0.18	1	0.14		RIG-I	R1	1	5.61	0	0.63
	R2	1	0	1	0			R2	1	0.02	1	0.05			R2	1	67.8749	0	0
	R3	1	0.03	1	0.05			R3	1	0.1	1	0.08			R3	1	10.21	0	0
	Avg	1	0.0133333	1	0.0166667			Avg	1	0.1	1	0.09			Avg	1	27.8983	0	0.21
														VRK3	R1	1	0.29	2.15	0.37
															R2	1	0.261831	1.29142	0.210387
															R3	1	0.188498	5.40455	0.376647
															Avg	1	0.246776	2.94865	0.319011
Figure S1
S1B		Condition						S1D		Condition
Protein	Replicate	siNTC	siVRK3 A	siVRK3 B	siVRK3 C	siVRK3 pool		Protein	Replicate	siNTC	siVRK3 A	siVRK3 B	siVRK3 C	siVRK3 pool
LANA	R1	1	0.5	0.7	0.16	0.03		K8a	R1	1	0.2	0.19	0.18	0.41
	R2	1	0.67	0.54	0.02	0.1			R2	1	1.06798	0.00242494	0.800214	0.00411468
	R3	1	0.78	0.55	0.14	0.24			R3	1	0.53	0.02	0.43	0.05
	Avg	1	0.65	0.596667	0.106667	0.123333			Avg	1	0.599326	0.0708083	0.470071	0.154705
VRK3	R1	1	0.19	0	0	0		VRK3	R1	1	0.54	0	0	0
	R2	1	0.43	0	0	0			R2	1	0.385777	0.00242494	0.00263284	0.00411468
	R3	1	0.35	0	0	0			R3	1	0.42	0.00242494	0.00263284	0.00411468
	Avg	1	0.323333	0	0	0			Avg	1	0.448592	0.00161662	0.00175523	0.00274312
Figure S4
S4D		Condition			S4E		Condition
Protein	Replicate	siNTC	siVRK3		Protein	Replicate	siNTC	siVRK3	siSTING	siVRK3+siSTING
pSTING	R1	1	4.09		pTBK1	R1	1	2.74	0.48	2.71
	R2	1	807.662			R2	1	4.70917	1.23323	16.225
	R3	1	45.1			R3	1	2.11	1.6558	1.53992
	Avg	1	285.617			Avg	1	3.18639	1.12301	6.82498
STING	R1	1	1.39		TBK1	R1	1	1.31	0.98	1.43
	R2	1	1.40967			R2	1	1.25302	2.03655	1.79116
	R3	1	1.00396			R3	1	1.12352	1.73994	0.928136
	Avg	1	1.26788			Avg	1	1.22885	1.5855	1.3831
VRK3	R1	1	0		pIRF3	R1	1	11.64	0.45	12.28
	R2	1	0.459169			R2	1	13.44	0.8	27.68
	R3	1	0.104097			R3	1	25.0157	1.33904	3.13771
	Avg	1	0.187755			Avg	1	16.6986	0.863013	14.3659
					IRF3	R1	1	1	1.92	1.61
						R2	1	2.47838	2.46977	1.54131
						R3	1	1.08679	2.19664	1.25001
						Avg	1	1.52172	2.19547	1.46711
					STING	R1	1	2.41	0.48	1.08
						R2	1	1.16493	0	0
						R3	1	1.4378	0.267656	0.526407
						Avg	1	1.67091	0.249219	0.535469
					VRK3	R1	1	0.39	0.8	0.45
						R2	1	0	1.57926	0
						R3	1	0.191691	1.89702	0.118658
						Avg	1	0.193897	1.42543	0.189553
Figure S5
S5C		Condition					S5D
		siNTC		siVRK3					Condition
Protein	Replicate	Isotype	IFNB	Isotype	IFNB		Protein	Replicate	siNTC	siVRK3	siIFNB1	siVRK3+siIFNB1
LANA	R1	1	1.36	0.31	1.17		LANA	R1	1	0.07	1.18	1.28
	R2	1	4.74188	0.21	11.879			R2	1	0.738555	1.59993	1.09859
	R3	1	2.1	0.65	3.31			R3	1	0.4	2.10492	1.88974
	Avg	1	2.73396	0.39	5.45301			Avg	1	0.402852	1.62828	1.42278
pSTAT1	R1	1	0.06	23.13	5.95		pSTAT1	R1	1	0.7	0.03	0.5
	R2	1	1.24423	2.68209	5.51127			R2	1	1.5638	0.52	0.795124
	R3	1	0.0864979	43.4281	66.5058			R3	1	0.908654	0.139457	0.398212
	Avg	1	0.463577	23.0801	25.989			Avg	1	1.05749	0.229819	0.564445
STAT1	R1	1	0.41	0.89	0.58		STAT1	R1	1	0.86	0.77	1.09
	R2	1	1.14556	1.21729	1.60699			R2	1	1.18579	0.929419	1.04794
	R3	1	0.735582	1.56583	1.68266			R3	1	1.40285	1.03585	0.67094
	Avg	1	0.763714	1.22437	1.28988			Avg	1	1.14955	0.911758	0.936293
VRK3	R1	1	1.04	0.3	0.15		VRK3	R1	1	0.23	0.92	0.22
	R2	1	1.37322	0.405146	0.534604			R2	1	0.299231	1.46453	0.18739
	R3	1	0.842547	0.476881	0.27			R3	1	0.0638055	1.12247	0.131424
	Avg	1	1.08526	0.394009	0.318201			Avg	1	0.197679	1.169	0.179605
